# Supplementary material for: Centrosomal Protein 55 (CEP55) Drives Immune Exclusion and Resistance to Immune Checkpoint Inhibitors in Colorectal Cancer
Source: Vaccines (Basel). 2024 Jan 8;12(1):63. doi: 10.3390/vaccines12010063 (PMC10820828; doi:10.3390/vaccines12010063)
Supplement: Supplementary file 1 [file vaccines-12-00063-s001.zip]

Archive with 1 entries (1 files):
- vaccines-2746816-supplementary.pdf
